# Supplementary material for: Hepatocyte PIEZO1 Negatively Regulates Lipogenesis and Ameliorates MASLD by Sensing Membrane Tension and Activating AMPK
Source: Adv Sci (Weinh). 2026 Apr 3;13(34):e15847. doi: 10.1002/advs.202515847 (PMC13285159; doi:10.1002/advs.202515847)
Supplement: Supplementary file 1 — Supporting File: advs75082‐sup‐0001‐Data.zip. [file ADVS-13-e15847-s001.zip]

Archive with 2 entries (1 files):
- advs75082-sup-0001-Data/
- advs75082-sup-0001-Data/Fig.6C raw data of WB merge.pdf
